# Supplementary material for: Kallikrein-11, in Association with Coiled-Coil Domain Containing 25, as a Potential Prognostic Marker for Cholangiocarcinoma with Lymph Node Metastasis
Source: Molecules. 2021 May 22;26(11):3105. doi: 10.3390/molecules26113105 (PMC8196963; doi:10.3390/molecules26113105)
Supplement: Supplementary file 1 [file molecules-26-03105-s001.zip]

Archive with 1 entries (1 files):
- molecules-1166888-supplementary.pdf
